# Supplementary material for: Susceptibility to COVID-19 Nutrition Misinformation and Eating Behavior Change during Lockdowns: An International Web-Based Survey
Source: Nutrients. 2023 Jan 14;15(2):451. doi: 10.3390/nu15020451 (PMC9861671; doi:10.3390/nu15020451)
Supplement: Supplementary file 1 [file nutrients-15-00451-s001.zip]

Archive with 4 entries (4 files):
- Supplementary Table S1_MA Ruani and MJ Reiss.pdf
- Supplementary Table S2_MA Ruani and MJ Reiss_edited refs.pdf
- Supplementary Table S3_MA Ruani and MJ Reiss.pdf
- Supplementary Table S4_MA Ruani and MJ Reiss.pdf
